# Supplementary material for: Stakeholder Perspectives of Clinical Artificial Intelligence Implementation: Systematic Review of Qualitative Evidence
Source: J Med Internet Res. 2023 Jan 10;25:e39742. doi: 10.2196/39742 (PMC9875023; doi:10.2196/39742)
Supplement: Multimedia Appendix 3 [file jmir_v25i1e39742_app3.zip]

Archive with 90 entries (63 files):
- 1. Condition/1a. Nature of condition or illness/
- 1. Condition/1a. Nature of condition or illness/1a.1 Type or format of care needs.docx
- 1. Condition/1a. Nature of condition or illness/1a.2 Ambiguous, complicated or rare decisions.docx
- 1. Condition/1a. Nature of condition or illness/1a.3 Quality of current care.docx
- 1. Condition/1a. Nature of condition or illness/1a.4 Decision urgency and impact.docx
- 1. Condition/1b. Comorbidities/
- 1. Condition/1b. Comorbidities/1b.1 Other associated health problems.docx
- 1. Condition/1b. Comorbidities/1b.2 Aligning patient and health priorities.docx
- 1. Condition/1c. Sociocultural factors/
- 1. Condition/1c. Sociocultural factors/1c. Sociocultural factors.docx
- 2. Technology/2a. Material properties/
- 2. Technology/2a. Material properties/2a.1 Usability of the tool.docx
- 2. Technology/2a. Material properties/2a.2 Lack of emotion.docx
- 2. Technology/2a. Material properties/2a.3 Large amounts of changing data.docx
- 2. Technology/2b. Knowledge to use/
- 2. Technology/2b. Knowledge to use/2b.1 Knowledge required of patients.docx
- 2. Technology/2b. Knowledge to use/2b.2 Enabling users to evaluate tools.docx
- 2. Technology/2b. Knowledge to use/2b.3 Agreeing the scope of use.docx
- 2. Technology/2c. Knowledge generated by it/
- 2. Technology/2c. Knowledge generated by it/2c.1 Communicate meaning effectively.docx
- 2. Technology/2c. Knowledge generated by it/2c.2 Target a clinical need.docx
- 2. Technology/2c. Knowledge generated by it/2c.3 Recommend clear action.docx
- 2. Technology/2d. Supply model/
- 2. Technology/2d. Supply model/2d.1 Equipment and network requirements.docx
- 2. Technology/2d. Supply model/2d.2 Working across multiple health data systems.docx
- 2. Technology/2d. Supply model/2d.3 Quality of the health data and guidelines used.docx
- 2. Technology/2e. Who owns the intellectual property/
- 2. Technology/2e. Who owns the intellectual property/2e. Intellectual property ownership.docx
- 2. Technology/2f. Care pathway positioning/
- 2. Technology/2f. Care pathway positioning/2f.1 Extent of tools' independence.docx
- 2. Technology/2f. Care pathway positioning/2f.2 When and to whom the tool responds.docx
- 2. Technology/2f. Care pathway positioning/2f.3 How and where the tool responds.docx
- 3. Value proposition/3a. Supply-side value/
- 3. Value proposition/3a. Supply-side value/3a. Supply-side value.docx
- 3. Value proposition/3b. Demand-side value/
- 3. Value proposition/3b. Demand-side value/3b.1 Time required for service provision.docx
- 3. Value proposition/3b. Demand-side value/3b.2 Patient centred care.docx
- 3. Value proposition/3b. Demand-side value/3b.3 Cost of healthcare.docx
- 3. Value proposition/3b. Demand-side value/3b.4 Impact on outcomes for patients.docx
- 3. Value proposition/3b. Demand-side value/3b.5 Educating and prompting clinicians.docx
- 3. Value proposition/3b. Demand-side value/3b.6 Consistency and authority of care.docx
- 4. Adopters/4a. Staff/
- 4. Adopters/4a. Staff/4a.1 Appetite and needs differ between staff groups.docx
- 4. Adopters/4a. Staff/4a.2 Tools redefine staff roles.docx
- 4. Adopters/4a. Staff/4a.3 Aligning with staff values.docx
- 4. Adopters/4b. Patients/
- 4. Adopters/4b. Patients/4b.1 Inconvenience for patients.docx
- 4. Adopters/4b. Patients/4b.2 Patients' control over their care.docx
- 4. Adopters/4b. Patients/4b.3 Aligning patients' agendas with tool use.docx
- 4. Adopters/4c. Carers/
- 4. Adopters/4c. Carers/4c. Carers (available, type of input).docx
- 4. Adopters/4d. Relationships/
- 4. Adopters/4d. Relationships/4d.1 Patents' relationships with their clinicians.docx
- 4. Adopters/4d. Relationships/4d.2 Users' relationships with tools.docx
- 4. Adopters/4d. Relationships/4d.3 Relationships between health professionals.docx
- 5. Organisation(s)/5a. Capacity to innovate in general/
- 5. Organisation(s)/5a. Capacity to innovate in general/5a.1 Resources needed to deliver the benefits.docx
- 5. Organisation(s)/5a. Capacity to innovate in general/5a.2 Leadership.docx
- 5. Organisation(s)/5b. Readiness for this technology/
- 5. Organisation(s)/5b. Readiness for this technology/5b.1 Pressure to find a way of improving things.docx
- 5. Organisation(s)/5b. Readiness for this technology/5b.2 Suitability of hosts' premises and technology.docx
- 5. Organisation(s)/5c. Nature of adoption or funding decision/
- 5. Organisation(s)/5c. Nature of adoption or funding decision/5c. Nature of adoption or funding decision.docx
- 5. Organisation(s)/5d. Extent of change needed to organisational routine/
- 5. Organisation(s)/5d. Extent of change needed to organisational routine/5d.1 Fitting the tool with current practices.docx
- 5. Organisation(s)/5d. Extent of change needed to organisational routine/5d.2 Change to intensity of work for staff.docx
- 5. Organisation(s)/5e. Work needed to plan, implement and monitor change/
- 5. Organisation(s)/5e. Work needed to plan, implement and monitor change/5e.1 Training requirements.docx
- 5. Organisation(s)/5e. Work needed to plan, implement and monitor change/5e.2 Effort and resources for tool launch.docx
- 6. Wider system/6a. Political or policy context/
- 6. Wider system/6a. Political or policy context/6a.1 Different ways to incentivise providers.docx
- 6. Wider system/6a. Political or policy context/6a.2 Importance of government strategy.docx
- 6. Wider system/6a. Political or policy context/6a.3 Policy and practice influene each other more.docx
- 6. Wider system/6b. Regulatory or legal issues/
- 6. Wider system/6b. Regulatory or legal issues/6b.1 Deciding who is responsible.docx
- 6. Wider system/6b. Regulatory or legal issues/6b.2 Product assurance.docx
- 6. Wider system/6b. Regulatory or legal issues/6b.3 Impact on patient groups.docx
- 6. Wider system/6c. Professional bodies/
- 6. Wider system/6c. Professional bodies/6c.1 Resistance from professional culture.docx
- 6. Wider system/6c. Professional bodies/6c.2 Lack of understanding between professional groups.docx
- 6. Wider system/6d. Socio-cultural context/
- 6. Wider system/6d. Socio-cultural context/6d.1 Public reactions to tools vary.docx
- 6. Wider system/6d. Socio-cultural context/6d.2 Culture's effect on tool acceptability.docx
- 6. Wider system/6e. Interorganisational networking/
- 6. Wider system/6e. Interorganisational networking/6e. Interorganisational networking.docx
- 7. Embedding and adaption over time/7a. Scope for adaption over time/
- 7. Embedding and adaption over time/7a. Scope for adaption over time/7a.1 Improvement of technology and its implementation.docx
- 7. Embedding and adaption over time/7a. Scope for adaption over time/7a.2 Normalisation of technology and decreased resistance.docx
- 7. Embedding and adaption over time/7b. Organisational resilience/
- 7. Embedding and adaption over time/7b. Organisational resilience/7b. Organisational resilience.docx
